# Supplementary material for: Effects of Different Initial pH Conditions on the Antioxidant Capacity and Lipidomic Profiles of Samsoniella hepialid
Source: J Fungi (Basel). 2026 May 16;12(5):367. doi: 10.3390/jof12050367 (PMC13208501; doi:10.3390/jof12050367)
Supplement: Supplementary file 1 [file jof-12-00367-s001.zip › Table S2.xlsx]

## Sheet: shee1
Index	Compounds	Class I	Class II	Molecular Weight	Ionization model	Formula
Lipid-B-P-0035	Cer(d18:1/24:0)	SP	Cer	649.637294	[M+H]+	C42H83NO3
Lipid-B-P-0043	Cer(d18:1/24:1)	SP	Cer	647.621644	[M+H]+	C42H81NO3
Lipid-B-P-0075	Cer(t18:0/21:0(2OH))	SP	Cert	641.595824	[M+H]+	C39H79NO5
Lipid-B-P-0076	Cer(t18:0/22:0(2OH))	SP	Cert	655.611474	[M+H]+	C40H81NO5
Lipid-B-P-0077	Cer(t18:0/23:0(2OH))	SP	Cert	669.627124	[M+H]+	C41H83NO5
Lipid-B-P-0078	Cer(t18:0/24:0(2OH))	SP	Cert	683.642774	[M+H]+	C42H85NO5
Lipid-B-P-0079	Cer(t18:0/25:0(2OH))	SP	Cert	697.658424	[M+H]+	C43H87NO5
Lipid-B-P-0080	Cer(t18:0/26:0(2OH))	SP	Cert	711.674074	[M+H]+	C44H89NO5
Lipid-B-P-0104	Cer(t18:0/22:0)	SP	Cert	639.616559	[M+H]+	C40H81NO4
Lipid-B-P-0105	Cer(t18:0/24:0)	SP	Cert	667.647859	[M+H]+	C42H85NO4
Lipid-B-P-0074	Cer(t18:0/20:0(2OH))	SP	Cert	627.580174	[M+H]+	C38H77NO5
Lipid-B-P-0366	DG(18:1_18:1)	GL	DG	620.537975	[M+NH4]+	C39H72O5
Lipid-B-P-0365	DG(18:0_18:2)	GL	DG	620.537975	[M+NH4]+	C39H72O5
Lipid-B-P-0361	DG(16:0_18:2)	GL	DG	592.506675	[M+NH4]+	C37H68O5
Lipid-B-P-0351	DG(18:0_18:1)	GL	DG	622.553625	[M+NH4]+	C39H74O5
Lipid-B-P-0325	DG(16:0_18:0)	GL	DG	596.537975	[M+NH4]+	C37H72O5
Lipid-B-P-0328	DG(18:0_18:0)	GL	DG	624.569275	[M+NH4]+	C39H76O5
Lipid-B-P-0326	DG(14:0_20:0)	GL	DG	596.537975	[M+NH4]+	C37H72O5
Lipid-B-P-0378	DG(16:1_18:2)	GL	DG	590.491025	[M+NH4]+	C37H66O5
Lipid-B-P-0347	DG(16:0_18:1)	GL	DG	594.522325	[M+NH4]+	C37H70O5
Lipid-B-P-0323	DG(16:0_16:0)	GL	DG	568.506675	[M+NH4]+	C35H68O5
Lipid-B-P-0379	DG(16:0_18:3)	GL	DG	590.491025	[M+NH4]+	C37H66O5
Lipid-B-P-0387	DG(18:0_18:3)	GL	DG	618.522325	[M+NH4]+	C39H70O5
Lipid-B-P-0389	DG(18:2_20:1)	GL	DG	646.553625	[M+NH4]+	C41H74O5
Lipid-B-P-0403	DG(18:2_18:2)	GL	DG	616.506675	[M+NH4]+	C39H68O5
Lipid-B-P-0416	DG(18:2_18:3)	GL	DG	614.491025	[M+NH4]+	C39H66O5
Lipid-B-P-0428	DG(18:3_18:3)	GL	DG	612.475375	[M+NH4]+	C39H64O5
Lipid-B-P-0385	DG(18:1_18:2)	GL	DG	618.522325	[M+NH4]+	C39H70O5
Lipid-B-P-1152	DGGA(16:0_18:2)	GL	DGGA	768.538765	[M+NH4]+	C43H76O11
Lipid-B-P-1027	DGTS(18:1_18:1)	GL	DGTS	763.632604	[M+H]+	C46H85NO7
Lipid-B-P-1018	DGTS(16:0_18:1)	GL	DGTS	737.616954	[M+H]+	C44H83NO7
Lipid-B-P-1040	DGTS(14:0_18:4)	GL	DGTS	703.538704	[M+H]+	C42H73NO7
Lipid-B-P-1044	DGTS(18:2_18:2)	GL	DGTS	759.601304	[M+H]+	C46H81NO7
Lipid-B-P-1050	DGTS(16:1_18:4)	GL	DGTS	729.554354	[M+H]+	C44H75NO7
Lipid-B-P-1053	DGTS(16:0_20:5)	GL	DGTS	757.585654	[M+H]+	C46H79NO7
Lipid-B-P-1065	DGTS(16:1_20:5)	GL	DGTS	755.570004	[M+H]+	C46H77NO7
Lipid-B-P-1066	DGTS(18:2_18:4)	GL	DGTS	755.570004	[M+H]+	C46H77NO7
Lipid-B-P-1076	DGTS(18:2_20:5)	GL	DGTS	781.585654	[M+H]+	C48H79NO7
Lipid-B-P-1081	DGTS(18:3_20:5)	GL	DGTS	779.570004	[M+H]+	C48H77NO7
Lipid-B-P-1023	DGTS(16:1_16:1)	GL	DGTS	707.570004	[M+H]+	C42H77NO7
Lipid-B-P-1033	DGTS(16:1_18:2)	GL	DGTS	733.585654	[M+H]+	C44H79NO7
Lipid-B-N-0005	FFA(14:0)	FA	FFA	228.20893	[M-H]-	C14H28O2
Lipid-B-N-0051	FFA(24:6)	FA	FFA	356.27153	[M-H]-	C24H36O2
Lipid-B-N-0039	FFA(18:3)	FA	FFA	278.22458	[M-H]-	C18H30O2
Lipid-B-N-0035	FFA(20:2)	FA	FFA	308.27153	[M-H]-	C20H36O2
Lipid-B-N-0034	FFA(18:2)	FA	FFA	280.24023	[M-H]-	C18H32O2
Lipid-B-N-0028	FFA(18:1)	FA	FFA	282.25588	[M-H]-	C18H34O2
Lipid-B-N-0026	FFA(16:1)	FA	FFA	254.22458	[M-H]-	C16H30O2
Lipid-B-N-0009	FFA(18:0)	FA	FFA	284.27153	[M-H]-	C18H36O2
Lipid-B-N-0008	FFA(17:0)	FA	FFA	270.25588	[M-H]-	C17H34O2
Lipid-B-N-0007	FFA(16:0)	FA	FFA	256.24023	[M-H]-	C16H32O2
Lipid-B-P-0167	HexCer(d18:2/24:1)	SP	HexCer	807.658819	[M+H]+	C48H89NO8
Lipid-B-P-1096	LDGTS(18:0)	GL	LDGTS	501.402939	[M+H]+	C28H55NO6
Lipid-B-P-1105	LDGTS(18:2)	GL	LDGTS	497.371639	[M+H]+	C28H51NO6
Lipid-B-P-1104	LDGTS(16:2)	GL	LDGTS	469.340339	[M+H]+	C26H47NO6
Lipid-B-P-1100	LDGTS(16:1)	GL	LDGTS	471.355989	[M+H]+	C26H49NO6
Lipid-B-P-1092	LDGTS(14:0)	GL	LDGTS	445.340339	[M+H]+	C24H47NO6
Lipid-B-P-1093	LDGTS(15:0)	GL	LDGTS	459.355989	[M+H]+	C25H49NO6
Lipid-B-P-1107	LDGTS(18:3)	GL	LDGTS	495.355989	[M+H]+	C28H49NO6
Lipid-B-N-0448	LPA(16:0)	GP	LPA	410.24334	[M-H]-	C19H39O7P
Lipid-B-N-0451	LPA(18:1)	GP	LPA	436.258993	[M-H]-	C21H41O7P
Lipid-B-N-0453	LPA(18:2)	GP	LPA	434.243343	[M-H]-	C21H39O7P
Lipid-B-P-0200	LPC(22:6)	GP	LPC	567.332491	[M+H]+	C30H50NO7P
Lipid-B-P-0196	LPC(20:4)	GP	LPC	543.332491	[M+H]+	C28H50NO7P
Lipid-B-P-0193	LPC(18:3)	GP	LPC	517.316841	[M+H]+	C26H48NO7P
Lipid-B-P-0190	LPC(20:2)	GP	LPC	547.363791	[M+H]+	C28H54NO7P
Lipid-B-P-0189	LPC(18:2)	GP	LPC	519.332491	[M+H]+	C26H50NO7P
Lipid-B-P-0185	LPC(20:1)	GP	LPC	549.379441	[M+H]+	C28H56NO7P
Lipid-B-P-0183	LPC(18:1)	GP	LPC	521.348141	[M+H]+	C26H52NO7P
Lipid-B-P-0182	LPC(17:1)	GP	LPC	507.332491	[M+H]+	C25H50NO7P
Lipid-B-P-0181	LPC(16:1)	GP	LPC	493.316841	[M+H]+	C24H48NO7P
Lipid-B-P-0170	LPC(15:0)	GP	LPC	481.316841	[M+H]+	C23H48NO7P
Lipid-B-P-0169	LPC(14:0)	GP	LPC	467.301191	[M+H]+	C22H46NO7P
Lipid-B-P-0173	LPC(18:0)	GP	LPC	523.363791	[M+H]+	C26H54NO7P
Lipid-B-P-0171	LPC(16:0)	GP	LPC	495.332491	[M+H]+	C24H50NO7P
Lipid-B-P-0172	LPC(17:0)	GP	LPC	509.348141	[M+H]+	C25H52NO7P
Lipid-B-P-0210	LPE(20:1)	GP	LPE	507.332491	[M+H]+	C25H50NO7P
Lipid-B-P-0201	LPE(16:0)	GP	LPE	453.285541	[M+H]+	C21H44NO7P
Lipid-B-P-0203	LPE(18:0)	GP	LPE	481.316841	[M+H]+	C23H48NO7P
Lipid-B-P-0218	LPE(18:3)	GP	LPE	475.269891	[M+H]+	C23H42NO7P
Lipid-B-P-0215	LPE(20:2)	GP	LPE	505.316841	[M+H]+	C25H48NO7P
Lipid-B-P-0214	LPE(18:2)	GP	LPE	477.285541	[M+H]+	C23H44NO7P
Lipid-B-P-0207	LPE(16:1)	GP	LPE	451.269891	[M+H]+	C21H42NO7P
Lipid-B-P-0209	LPE(18:1)	GP	LPE	479.301191	[M+H]+	C23H46NO7P
Lipid-B-N-0071	LPI(18:2)	GP	LPI	596.296167	[M-H]-	C27H49O12P
Lipid-B-N-0067	LPI(18:0)	GP	LPI	600.327467	[M-H]-	C27H53O12P
Lipid-B-N-0066	LPI(16:0)	GP	LPI	572.296167	[M-H]-	C25H49O12P
Lipid-B-P-0458	MG(18:0)	GL	MG	358.30831	[M+NH4]+	C21H42O4
Lipid-B-P-0457	MG(16:0)	GL	MG	330.27701	[M+NH4]+	C19H38O4
Lipid-B-N-0525	PA(18:1_18:1)	GP	PA	700.504307	[M-H]-	C39H73O8P
Lipid-B-N-0524	PA(18:2_18:2)	GP	PA	696.473007	[M-H]-	C39H69O8P
Lipid-B-N-0494	PA(18:3_18:3)	GP	PA	692.441707	[M-H]-	C39H65O8P
Lipid-B-N-0489	PA(18:2_18:3)	GP	PA	694.457357	[M-H]-	C39H67O8P
Lipid-B-N-0485	PA(18:1_18:3)	GP	PA	696.473007	[M-H]-	C39H69O8P
Lipid-B-N-0474	PA(16:0_18:2)	GP	PA	672.473007	[M-H]-	C37H69O8P
Lipid-B-N-0480	PA(18:2_18:1)	GP	PA	698.488657	[M-H]-	C39H71O8P
Lipid-B-N-0469	PA(18:0_18:1)	GP	PA	702.519957	[M-H]-	C39H75O8P
Lipid-B-N-0473	PA(16:1_16:1)	GP	PA	644.441707	[M-H]-	C35H65O8P
Lipid-B-N-0467	PA(16:0_16:1)	GP	PA	646.457357	[M-H]-	C35H67O8P
Lipid-B-N-0471	PA(18:1_22:0)	GP	PA	758.582557	[M-H]-	C43H83O8P
Lipid-B-N-0468	PA(16:0_18:1)	GP	PA	674.488657	[M-H]-	C37H71O8P
Lipid-B-N-0148	PC(18:1_18:2)	GP	PC	783.577806	[M+H]+	C44H82NO8P
Lipid-B-N-0151	PC(20:1_18:2)	GP	PC	811.609106	[M+H]+	C46H86NO8P
Lipid-B-N-0160	PC(18:2_18:2)	GP	PC	781.562156	[M+H]+	C44H80NO8P
Lipid-B-N-0161	PC(18:3_18:1)	GP	PC	781.562156	[M+H]+	C44H80NO8P
Lipid-B-N-0170	PC(18:2_18:3)	GP	PC	779.546506	[M+H]+	C44H78NO8P
Lipid-B-N-0130	PC(18:1_18:1)	GP	PC	785.593456	[M+H]+	C44H84NO8P
Lipid-B-N-0129	PC(17:0_18:2)	GP	PC	771.577806	[M+H]+	C43H82NO8P
Lipid-B-N-0127	PC(16:0_18:2)	GP	PC	757.562156	[M+H]+	C42H80NO8P
Lipid-B-N-0125	PC(15:0_18:2)	GP	PC	743.546506	[M+H]+	C41H78NO8P
Lipid-B-N-0121	PC(16:1_16:1)	GP	PC	729.530856	[M+H]+	C40H76NO8P
Lipid-B-N-0115	PC(16:0_18:1)	GP	PC	759.577806	[M+H]+	C42H82NO8P
Lipid-B-N-0113	PC(14:0_18:1)	GP	PC	731.546506	[M+H]+	C40H78NO8P
Lipid-B-N-0234	PE(16:1_18:2)	GP	PE	713.499556	[M-H]-	C39H72NO8P
Lipid-B-N-0195	PE(16:0_16:0)	GP	PE	691.515206	[M-H]-	C37H74NO8P
Lipid-B-N-0201	PE(16:1_16:0)	GP	PE	689.499556	[M-H]-	C37H72NO8P
Lipid-B-N-0199	PE(20:0_18:0)	GP	PE	775.609106	[M-H]-	C43H86NO8P
Lipid-B-N-0198	PE(18:0_18:0)	GP	PE	747.577806	[M-H]-	C41H82NO8P
Lipid-B-N-0204	PE(16:1_18:0)	GP	PE	717.530856	[M-H]-	C39H76NO8P
Lipid-B-N-0203	PE(16:0_18:1)	GP	PE	717.530856	[M-H]-	C39H76NO8P
Lipid-B-N-0235	PE(17:1_18:2)	GP	PE	727.515206	[M-H]-	C40H74NO8P
Lipid-B-N-0211	PE(24:0_18:1)	GP	PE	829.656056	[M-H]-	C47H92NO8P
Lipid-B-N-0236	PE(18:1_18:2)	GP	PE	741.530856	[M-H]-	C41H76NO8P
Lipid-B-N-0238	PE(18:0_18:3)	GP	PE	741.530856	[M-H]-	C41H76NO8P
Lipid-B-N-0209	PE(20:0_18:1)	GP	PE	773.593456	[M-H]-	C43H84NO8P
Lipid-B-N-0248	PE(18:3_16:1)	GP	PE	711.483906	[M-H]-	C39H70NO8P
Lipid-B-N-0253	PE(18:3_18:1)	GP	PE	739.515206	[M-H]-	C41H74NO8P
Lipid-B-N-0262	PE(16:2_18:3)	GP	PE	709.468256	[M-H]-	C39H68NO8P
Lipid-B-N-0265	PE(18:2_18:3)	GP	PE	737.499556	[M-H]-	C41H72NO8P
Lipid-B-N-0274	PE(18:3_18:3)	GP	PE	735.483906	[M-H]-	C41H70NO8P
Lipid-B-N-0282	PE(18:2_20:5)	GP	PE	761.499556	[M-H]-	C43H72NO8P
Lipid-B-N-0251	PE(18:2_18:2)	GP	PE	739.515206	[M-H]-	C41H74NO8P
Lipid-B-N-0214	PE(16:0_16:2)	GP	PE	687.483906	[M-H]-	C37H70NO8P
Lipid-B-N-0233	PE(18:3_16:0)	GP	PE	713.499556	[M-H]-	C39H72NO8P
Lipid-B-N-0227	PE(18:2_22:0)	GP	PE	799.609106	[M-H]-	C45H86NO8P
Lipid-B-N-0220	PE(18:1_18:1)	GP	PE	743.546506	[M-H]-	C41H78NO8P
Lipid-B-N-0213	PE(16:1_16:1)	GP	PE	687.483906	[M-H]-	C37H70NO8P
Lipid-B-N-0218	PE(18:2_16:0)	GP	PE	715.515206	[M-H]-	C39H74NO8P
Lipid-B-N-0217	PE(18:1_16:1)	GP	PE	715.515206	[M-H]-	C39H74NO8P
Lipid-B-N-0212	PE(18:2_14:0)	GP	PE	687.483906	[M-H]-	C37H70NO8P
Lipid-B-N-0219	PE(17:0_18:2)	GP	PE	729.530856	[M-H]-	C40H76NO8P
Lipid-B-N-0290	PG(16:0_17:0)	GP	PG	736.525437	[M-H]-	C39H77O10P
Lipid-B-N-0293	PG(16:0_16:1)	GP	PG	720.494137	[M-H]-	C38H73O10P
Lipid-B-N-0315	PG(16:2_16:2)	GP	PG	714.447187	[M-H]-	C38H67O10P
Lipid-B-N-0298	PG(17:0_18:1)	GP	PG	762.541087	[M-H]-	C41H79O10P
Lipid-B-N-0299	PG(18:0_18:1)	GP	PG	776.556737	[M-H]-	C42H81O10P
Lipid-B-N-0303	PG(18:1_16:1)	GP	PG	746.509787	[M-H]-	C40H75O10P
Lipid-B-N-0304	PG(18:2_16:0)	GP	PG	746.509787	[M-H]-	C40H75O10P
Lipid-B-N-0306	PG(18:1_18:1)	GP	PG	774.541087	[M-H]-	C42H79O10P
Lipid-B-N-0309	PG(20:1_18:1)	GP	PG	802.572387	[M-H]-	C44H83O10P
Lipid-B-N-0313	PG(18:2_18:1)	GP	PG	772.525437	[M-H]-	C42H77O10P
Lipid-B-N-0314	PG(18:1_20:2)	GP	PG	800.556737	[M-H]-	C44H81O10P
Lipid-B-N-0317	PG(18:2_18:2)	GP	PG	770.509787	[M-H]-	C42H75O10P
Lipid-B-N-0296	PG(16:0_18:1)	GP	PG	748.525437	[M-H]-	C40H77O10P
Lipid-B-N-0340	PI(16:0_16:0)	GP	PI	810.525832	[M-H]-	C41H79O13P
Lipid-B-N-0397	PI(18:3_18:3)	GP	PI	854.494532	[M-H]-	C45H75O13P
Lipid-B-N-0390	PI(18:2_18:3)	GP	PI	856.510182	[M-H]-	C45H77O13P
Lipid-B-N-0382	PI(18:2_18:2)	GP	PI	858.525832	[M-H]-	C45H79O13P
Lipid-B-N-0374	PI(18:1_18:2)	GP	PI	860.541482	[M-H]-	C45H81O13P
Lipid-B-N-0341	PI(16:0_18:0)	GP	PI	838.557132	[M-H]-	C43H83O13P
Lipid-B-N-0372	PI(18:3_16:0)	GP	PI	832.510182	[M-H]-	C43H77O13P
Lipid-B-N-0363	PI(18:0_18:2)	GP	PI	862.557132	[M-H]-	C45H83O13P
Lipid-B-N-0360	PI(16:1_18:1)	GP	PI	834.525832	[M-H]-	C43H79O13P
Lipid-B-N-0359	PI(18:2_16:0)	GP	PI	834.525832	[M-H]-	C43H79O13P
Lipid-B-N-0348	PI(16:0_18:1)	GP	PI	836.541482	[M-H]-	C43H81O13P
Lipid-B-N-0347	PI(16:0_16:1)	GP	PI	808.510182	[M-H]-	C41H77O13P
Lipid-B-N-0364	PI(18:1_18:1)	GP	PI	862.557132	[M-H]-	C45H83O13P
Lipid-B-N-0420	PS(18:1_19:0)	GP	PS	803.567636	[M-H]-	C43H82NO10P
Lipid-B-N-0427	PS(18:0_18:2)	GP	PS	787.536336	[M-H]-	C42H78NO10P
Lipid-B-N-0425	PS(16:1_18:1)	GP	PS	759.505036	[M-H]-	C40H74NO10P
Lipid-B-N-0419	PS(18:0_18:1)	GP	PS	789.551986	[M-H]-	C42H80NO10P
Lipid-B-N-0433	PS(16:0_18:3)	GP	PS	757.489386	[M-H]-	C40H72NO10P
Lipid-B-N-0416	PS(16:0_18:1)	GP	PS	761.520686	[M-H]-	C40H76NO10P
Lipid-B-N-0417	PS(18:0_16:1)	GP	PS	761.520686	[M-H]-	C40H76NO10P
Lipid-B-N-0414	PS(16:0_16:1)	GP	PS	733.489386	[M-H]-	C38H72NO10P
Lipid-B-N-0434	PS(18:2_18:1)	GP	PS	785.520686	[M-H]-	C42H76NO10P
Lipid-B-N-0415	PS(17:0_16:1)	GP	PS	747.505036	[M-H]-	C39H74NO10P
Lipid-B-P-0006	SPH(d16:1)	SP	SPH	271.251129	[M+H]+	C16H33NO2
Lipid-B-P-0781	TG(14:0_16:0_22:5)	GL	TG	852.72069	[M+NH4]+	C55H96O6
Lipid-B-P-0738	TG(18:1_18:3_22:0)	GL	TG	938.83024	[M+NH4]+	C61H110O6
Lipid-B-P-0739	TG(18:2_18:2_22:0)	GL	TG	938.83024	[M+NH4]+	C61H110O6
Lipid-B-P-0740	TG(20:1_20:1_18:2)	GL	TG	938.83024	[M+NH4]+	C61H110O6
Lipid-B-P-0741	TG(18:3_20:0_20:1)	GL	TG	938.83024	[M+NH4]+	C61H110O6
Lipid-B-P-0746	TG(23:0_18:2_18:2)	GL	TG	952.84589	[M+NH4]+	C62H112O6
Lipid-B-P-0747	TG(20:1_22:1_18:2)	GL	TG	966.86154	[M+NH4]+	C63H114O6
Lipid-B-P-0751	TG(18:3_20:0_22:1)	GL	TG	966.86154	[M+NH4]+	C63H114O6
Lipid-B-P-0753	TG(18:1_24:0_18:3)	GL	TG	966.86154	[M+NH4]+	C63H114O6
Lipid-B-P-0754	TG(18:2_24:0_18:2)	GL	TG	966.86154	[M+NH4]+	C63H114O6
Lipid-B-P-0755	TG(25:0_18:2_18:2)	GL	TG	980.87719	[M+NH4]+	C64H116O6
Lipid-B-P-0756	TG(20:1_24:1_18:2)	GL	TG	994.89284	[M+NH4]+	C65H118O6
Lipid-B-P-0766	TG(14:0_18:2_18:3)	GL	TG	824.68939	[M+NH4]+	C53H92O6
Lipid-B-P-0770	TG(14:0_14:0_22:5)	GL	TG	824.68939	[M+NH4]+	C53H92O6
Lipid-B-P-0772	TG(16:0_16:2_18:3)	GL	TG	824.68939	[M+NH4]+	C53H92O6
Lipid-B-P-0775	TG(15:0_18:2_18:3)	GL	TG	838.70504	[M+NH4]+	C54H94O6
Lipid-B-P-0776	TG(15:1_18:2_18:2)	GL	TG	838.70504	[M+NH4]+	C54H94O6
Lipid-B-P-0777	TG(13:0_16:0_22:5)	GL	TG	838.70504	[M+NH4]+	C54H94O6
Lipid-B-P-0779	TG(16:1_18:2_18:2)	GL	TG	852.72069	[M+NH4]+	C55H96O6
Lipid-B-P-0780	TG(16:0_18:2_18:3)	GL	TG	852.72069	[M+NH4]+	C55H96O6
Lipid-B-P-0783	TG(14:0_18:1_20:4)	GL	TG	852.72069	[M+NH4]+	C55H96O6
Lipid-B-P-0782	TG(16:3_18:1_18:1)	GL	TG	852.72069	[M+NH4]+	C55H96O6
Lipid-B-P-0769	TG(16:0_16:1_18:4)	GL	TG	824.68939	[M+NH4]+	C53H92O6
Lipid-B-P-0710	TG(16:0_16:3_18:1)	GL	TG	826.70504	[M+NH4]+	C53H94O6
Lipid-B-P-0735	TG(18:2_21:0_18:2)	GL	TG	924.81459	[M+NH4]+	C60H108O6
Lipid-B-P-0699	TG(14:0_14:0_20:4)	GL	TG	798.67374	[M+NH4]+	C51H90O6
Lipid-B-P-0784	TG(16:0_18:1_18:4)	GL	TG	852.72069	[M+NH4]+	C55H96O6
Lipid-B-P-0704	TG(14:0_18:2_18:2)	GL	TG	826.70504	[M+NH4]+	C53H94O6
Lipid-B-P-0706	TG(16:0_16:1_18:3)	GL	TG	826.70504	[M+NH4]+	C53H94O6
Lipid-B-P-0708	TG(14:0_18:1_18:3)	GL	TG	826.70504	[M+NH4]+	C53H94O6
Lipid-B-P-0711	TG(16:1_16:2_18:1)	GL	TG	826.70504	[M+NH4]+	C53H94O6
Lipid-B-P-0713	TG(15:0_18:2_18:2)	GL	TG	840.72069	[M+NH4]+	C54H96O6
Lipid-B-P-0714	TG(16:0_17:1_18:3)	GL	TG	840.72069	[M+NH4]+	C54H96O6
Lipid-B-P-0715	TG(16:0_16:0_20:4)	GL	TG	854.73634	[M+NH4]+	C55H98O6
Lipid-B-P-0716	TG(16:0_18:2_18:2)	GL	TG	854.73634	[M+NH4]+	C55H98O6
Lipid-B-P-0717	TG(16:0_18:1_18:3)	GL	TG	854.73634	[M+NH4]+	C55H98O6
Lipid-B-P-0718	TG(17:1_18:1_18:2)	GL	TG	868.75199	[M+NH4]+	C56H100O6
Lipid-B-P-0720	TG(17:0_18:2_18:2)	GL	TG	868.75199	[M+NH4]+	C56H100O6
Lipid-B-P-0722	TG(16:0_18:3_20:1)	GL	TG	882.76764	[M+NH4]+	C57H102O6
Lipid-B-P-0723	TG(16:0_18:2_20:2)	GL	TG	882.76764	[M+NH4]+	C57H102O6
Lipid-B-P-0725	TG(18:0_18:1_18:3)	GL	TG	882.76764	[M+NH4]+	C57H102O6
Lipid-B-P-0726	TG(18:1_19:1_18:2)	GL	TG	896.78329	[M+NH4]+	C58H104O6
Lipid-B-P-0727	TG(16:0_18:3_22:1)	GL	TG	910.79894	[M+NH4]+	C59H106O6
Lipid-B-P-0729	TG(18:1_18:3_20:0)	GL	TG	910.79894	[M+NH4]+	C59H106O6
Lipid-B-P-0730	TG(18:0_18:2_20:2)	GL	TG	910.79894	[M+NH4]+	C59H106O6
Lipid-B-P-0731	TG(18:0_18:3_20:1)	GL	TG	910.79894	[M+NH4]+	C59H106O6
Lipid-B-P-0733	TG(18:1_18:1_20:2)	GL	TG	910.79894	[M+NH4]+	C59H106O6
Lipid-B-P-0734	TG(20:0_18:2_18:2)	GL	TG	910.79894	[M+NH4]+	C59H106O6
Lipid-B-P-0736	TG(18:1_22:1_18:2)	GL	TG	938.83024	[M+NH4]+	C61H110O6
Lipid-B-P-0786	TG(17:1_18:2_18:2)	GL	TG	866.73634	[M+NH4]+	C56H98O6
Lipid-B-P-0836	TG(16:0_18:0_20:6)	GL	TG	878.73634	[M+NH4]+	C57H98O6
Lipid-B-P-0788	TG(17:1_17:2_19:2)	GL	TG	866.73634	[M+NH4]+	C56H98O6
Lipid-B-P-0842	TG(18:3_18:3_20:0)	GL	TG	906.76764	[M+NH4]+	C59H102O6
Lipid-B-P-0843	TG(18:1_18:3_20:2)	GL	TG	906.76764	[M+NH4]+	C59H102O6
Lipid-B-P-0844	TG(18:2_18:3_20:1)	GL	TG	906.76764	[M+NH4]+	C59H102O6
Lipid-B-P-0845	TG(16:0_20:3_20:3)	GL	TG	906.76764	[M+NH4]+	C59H102O6
Lipid-B-P-0848	TG(18:3_20:1_20:2)	GL	TG	934.79894	[M+NH4]+	C61H106O6
Lipid-B-P-0850	TG(24:1_18:2_18:3)	GL	TG	962.83024	[M+NH4]+	C63H110O6
Lipid-B-P-0859	TG(16:1_16:1_20:5)	GL	TG	848.68939	[M+NH4]+	C55H92O6
Lipid-B-P-0865	TG(16:1_18:3_18:3)	GL	TG	848.68939	[M+NH4]+	C55H92O6
Lipid-B-P-0867	TG(13:0_18:1_22:6)	GL	TG	862.70504	[M+NH4]+	C56H94O6
Lipid-B-P-0869	TG(18:2_18:2_18:3)	GL	TG	876.72069	[M+NH4]+	C57H96O6
Lipid-B-P-0841	TG(18:2_18:2_20:2)	GL	TG	906.76764	[M+NH4]+	C59H102O6
Lipid-B-P-0870	TG(18:1_18:2_18:4)	GL	TG	876.72069	[M+NH4]+	C57H96O6
Lipid-B-P-0876	TG(18:2_18:3_20:2)	GL	TG	904.75199	[M+NH4]+	C59H100O6
Lipid-B-P-0889	TG(14:0_18:3_20:5)	GL	TG	846.67374	[M+NH4]+	C55H90O6
Lipid-B-P-0897	TG(18:2_18:3_18:3)	GL	TG	874.70504	[M+NH4]+	C57H94O6
Lipid-B-P-0899	TG(16:0_18:3_20:5)	GL	TG	874.70504	[M+NH4]+	C57H94O6
Lipid-B-P-0903	TG(18:2_18:3_20:3)	GL	TG	902.73634	[M+NH4]+	C59H98O6
Lipid-B-P-0905	TG(18:3_18:3_20:2)	GL	TG	902.73634	[M+NH4]+	C59H98O6
Lipid-B-P-0914	TG(18:3_18:3_18:3)	GL	TG	872.68939	[M+NH4]+	C57H92O6
Lipid-B-P-0930	TG(17:1_17:3_21:5)	GL	TG	884.68939	[M+NH4]+	C58H92O6
Lipid-B-P-0931	TG(16:3_18:2_22:5)	GL	TG	898.70504	[M+NH4]+	C59H94O6
Lipid-B-P-0696	TG(14:0_16:1_18:3)	GL	TG	798.67374	[M+NH4]+	C51H90O6
Lipid-B-P-0875	TG(18:3_18:3_20:1)	GL	TG	904.75199	[M+NH4]+	C59H100O6
Lipid-B-P-0838	TG(18:0_18:3_18:3)	GL	TG	878.73634	[M+NH4]+	C57H98O6
Lipid-B-P-0837	TG(18:1_18:1_18:4)	GL	TG	878.73634	[M+NH4]+	C57H98O6
Lipid-B-P-0833	TG(18:1_18:2_18:3)	GL	TG	878.73634	[M+NH4]+	C57H98O6
Lipid-B-P-0789	TG(17:0_18:2_18:3)	GL	TG	866.73634	[M+NH4]+	C56H98O6
Lipid-B-P-0791	TG(16:0_18:1_20:4)	GL	TG	880.75199	[M+NH4]+	C57H100O6
Lipid-B-P-0792	TG(18:0_18:2_18:3)	GL	TG	880.75199	[M+NH4]+	C57H100O6
Lipid-B-P-0793	TG(16:0_18:3_20:2)	GL	TG	880.75199	[M+NH4]+	C57H100O6
Lipid-B-P-0794	TG(18:0_18:1_18:4)	GL	TG	880.75199	[M+NH4]+	C57H100O6
Lipid-B-P-0798	TG(18:1_18:2_20:2)	GL	TG	908.78329	[M+NH4]+	C59H104O6
Lipid-B-P-0799	TG(18:0_18:3_20:2)	GL	TG	908.78329	[M+NH4]+	C59H104O6
Lipid-B-P-0800	TG(18:2_18:2_20:1)	GL	TG	908.78329	[M+NH4]+	C59H104O6
Lipid-B-P-0801	TG(18:2_18:3_20:0)	GL	TG	908.78329	[M+NH4]+	C59H104O6
Lipid-B-P-0802	TG(18:1_18:3_20:1)	GL	TG	908.78329	[M+NH4]+	C59H104O6
Lipid-B-P-0806	TG(18:2_18:3_22:0)	GL	TG	936.81459	[M+NH4]+	C61H108O6
Lipid-B-P-0807	TG(18:1_18:3_22:1)	GL	TG	936.81459	[M+NH4]+	C61H108O6
Lipid-B-P-0809	TG(18:3_20:1_20:1)	GL	TG	936.81459	[M+NH4]+	C61H108O6
Lipid-B-P-0813	TG(24:0_18:2_18:3)	GL	TG	964.84589	[M+NH4]+	C63H112O6
Lipid-B-P-0821	TG(14:0_18:3_18:3)	GL	TG	822.67374	[M+NH4]+	C53H90O6
Lipid-B-P-0824	TG(16:0_16:1_20:5)	GL	TG	850.70504	[M+NH4]+	C55H94O6
Lipid-B-P-0825	TG(16:0_18:2_18:4)	GL	TG	850.70504	[M+NH4]+	C55H94O6
Lipid-B-P-0826	TG(14:0_16:0_22:6)	GL	TG	850.70504	[M+NH4]+	C55H94O6
Lipid-B-P-0827	TG(14:0_18:1_20:5)	GL	TG	850.70504	[M+NH4]+	C55H94O6
Lipid-B-P-0828	TG(16:1_16:1_20:4)	GL	TG	850.70504	[M+NH4]+	C55H94O6
Lipid-B-P-0829	TG(16:0_18:3_18:3)	GL	TG	850.70504	[M+NH4]+	C55H94O6
Lipid-B-P-0830	TG(16:2_18:1_18:3)	GL	TG	850.70504	[M+NH4]+	C55H94O6
Lipid-B-P-0832	TG(17:0_18:3_18:3)	GL	TG	864.72069	[M+NH4]+	C56H96O6
Lipid-B-P-0787	TG(17:1_18:1_18:3)	GL	TG	866.73634	[M+NH4]+	C56H98O6
Lipid-B-P-0695	TG(12:0_18:2_18:2)	GL	TG	798.67374	[M+NH4]+	C51H90O6
Lipid-B-P-0601	TG(18:0_18:1_20:1)	GL	TG	914.83024	[M+NH4]+	C59H110O6
Lipid-B-P-0692	TG(10:0_18:2_18:2)	GL	TG	770.64244	[M+NH4]+	C49H86O6
Lipid-B-P-0549	TG(14:0_20:1_22:0)	GL	TG	916.84589	[M+NH4]+	C59H112O6
Lipid-B-P-0551	TG(16:0_20:0_20:1)	GL	TG	916.84589	[M+NH4]+	C59H112O6
Lipid-B-P-0552	TG(18:0_18:0_20:1)	GL	TG	916.84589	[M+NH4]+	C59H112O6
Lipid-B-P-0553	TG(15:0_24:0_18:1)	GL	TG	930.86154	[M+NH4]+	C60H114O6
Lipid-B-P-0554	TG(16:0_23:0_18:1)	GL	TG	930.86154	[M+NH4]+	C60H114O6
Lipid-B-P-0565	TG(12:0_16:0_18:2)	GL	TG	774.67374	[M+NH4]+	C49H90O6
Lipid-B-P-0568	TG(12:0_16:1_18:1)	GL	TG	774.67374	[M+NH4]+	C49H90O6
Lipid-B-P-0569	TG(15:0_16:1_16:1)	GL	TG	788.68939	[M+NH4]+	C50H92O6
Lipid-B-P-0570	TG(16:0_16:1_16:1)	GL	TG	802.70504	[M+NH4]+	C51H94O6
Lipid-B-P-0571	TG(14:0_16:0_18:2)	GL	TG	802.70504	[M+NH4]+	C51H94O6
Lipid-B-P-0572	TG(14:0_16:1_18:1)	GL	TG	802.70504	[M+NH4]+	C51H94O6
Lipid-B-P-0573	TG(14:1_16:0_18:1)	GL	TG	802.70504	[M+NH4]+	C51H94O6
Lipid-B-P-0548	TG(16:0_18:1_22:0)	GL	TG	916.84589	[M+NH4]+	C59H112O6
Lipid-B-P-0576	TG(15:0_16:0_18:2)	GL	TG	816.72069	[M+NH4]+	C52H96O6
Lipid-B-P-0578	TG(14:0_17:1_18:1)	GL	TG	816.72069	[M+NH4]+	C52H96O6
Lipid-B-P-0579	TG(16:0_16:0_17:2)	GL	TG	816.72069	[M+NH4]+	C52H96O6
Lipid-B-P-0580	TG(16:1_16:1_17:0)	GL	TG	816.72069	[M+NH4]+	C52H96O6
Lipid-B-P-0581	TG(16:0_16:1_18:1)	GL	TG	830.73634	[M+NH4]+	C53H98O6
Lipid-B-P-0582	TG(14:0_16:1_20:1)	GL	TG	830.73634	[M+NH4]+	C53H98O6
Lipid-B-P-0583	TG(16:0_16:0_18:2)	GL	TG	830.73634	[M+NH4]+	C53H98O6
Lipid-B-P-0584	TG(16:0_17:1_18:1)	GL	TG	844.75199	[M+NH4]+	C54H100O6
Lipid-B-P-0585	TG(16:0_17:0_18:2)	GL	TG	844.75199	[M+NH4]+	C54H100O6
Lipid-B-P-0586	TG(16:0_18:1_18:1)	GL	TG	858.76764	[M+NH4]+	C55H102O6
Lipid-B-P-0587	TG(16:0_18:0_18:2)	GL	TG	858.76764	[M+NH4]+	C55H102O6
Lipid-B-P-0588	TG(16:0_16:0_20:2)	GL	TG	858.76764	[M+NH4]+	C55H102O6
Lipid-B-P-0589	TG(17:0_18:1_18:1)	GL	TG	872.78329	[M+NH4]+	C56H104O6
Lipid-B-P-0577	TG(13:0_18:1_18:1)	GL	TG	816.72069	[M+NH4]+	C52H96O6
Lipid-B-P-0546	TG(16:0_18:1_21:0)	GL	TG	902.83024	[M+NH4]+	C58H110O6
Lipid-B-P-0544	TG(16:0_18:1_20:0)	GL	TG	888.81459	[M+NH4]+	C57H108O6
Lipid-B-P-0542	TG(16:0_20:0_18:1)	GL	TG	888.81459	[M+NH4]+	C57H108O6
Lipid-B-P-0485	TG(15:0_16:0_16:0)	GL	TG	792.72069	[M+NH4]+	C50H96O6
Lipid-B-P-0487	TG(16:0_16:0_16:0)	GL	TG	806.73634	[M+NH4]+	C51H98O6
Lipid-B-P-0492	TG(16:0_16:0_18:0)	GL	TG	834.76764	[M+NH4]+	C53H102O6
Lipid-B-P-0493	TG(15:0_17:0_18:0)	GL	TG	834.76764	[M+NH4]+	C53H102O6
Lipid-B-P-0495	TG(16:0_18:0_18:0)	GL	TG	862.79894	[M+NH4]+	C55H106O6
Lipid-B-P-0496	TG(16:0_16:0_20:0)	GL	TG	862.79894	[M+NH4]+	C55H106O6
Lipid-B-P-0499	TG(17:0_17:0_19:0)	GL	TG	876.81459	[M+NH4]+	C56H108O6
Lipid-B-P-0500	TG(18:0_18:0_18:0)	GL	TG	890.83024	[M+NH4]+	C57H110O6
Lipid-B-P-0501	TG(16:0_18:0_20:0)	GL	TG	890.83024	[M+NH4]+	C57H110O6
Lipid-B-P-0502	TG(14:0_18:0_22:0)	GL	TG	890.83024	[M+NH4]+	C57H110O6
Lipid-B-P-0503	TG(16:0_16:0_22:0)	GL	TG	890.83024	[M+NH4]+	C57H110O6
Lipid-B-P-0518	TG(12:0_14:0_18:1)	GL	TG	748.65809	[M+NH4]+	C47H88O6
Lipid-B-P-0522	TG(12:0_16:0_18:1)	GL	TG	776.68939	[M+NH4]+	C49H92O6
Lipid-B-P-0523	TG(14:0_16:0_16:1)	GL	TG	776.68939	[M+NH4]+	C49H92O6
Lipid-B-P-0525	TG(14:0_14:0_18:1)	GL	TG	776.68939	[M+NH4]+	C49H92O6
Lipid-B-P-0529	TG(16:0_16:0_16:1)	GL	TG	804.72069	[M+NH4]+	C51H96O6
Lipid-B-P-0530	TG(14:0_16:0_18:1)	GL	TG	804.72069	[M+NH4]+	C51H96O6
Lipid-B-P-0531	TG(15:0_16:0_18:1)	GL	TG	818.73634	[M+NH4]+	C52H98O6
Lipid-B-P-0532	TG(16:0_16:0_17:1)	GL	TG	818.73634	[M+NH4]+	C52H98O6
Lipid-B-P-0533	TG(16:0_16:1_17:0)	GL	TG	818.73634	[M+NH4]+	C52H98O6
Lipid-B-P-0534	TG(16:0_16:0_18:1)	GL	TG	832.75199	[M+NH4]+	C53H100O6
Lipid-B-P-0535	TG(16:0_17:0_18:1)	GL	TG	846.76764	[M+NH4]+	C54H102O6
Lipid-B-P-0536	TG(16:0_18:0_18:1)	GL	TG	860.78329	[M+NH4]+	C55H104O6
Lipid-B-P-0537	TG(16:0_16:1_20:0)	GL	TG	860.78329	[M+NH4]+	C55H104O6
Lipid-B-P-0539	TG(17:0_18:0_18:1)	GL	TG	874.79894	[M+NH4]+	C56H106O6
Lipid-B-P-0540	TG(16:0_18:0_20:1)	GL	TG	888.81459	[M+NH4]+	C57H108O6
Lipid-B-P-0541	TG(18:0_18:0_18:1)	GL	TG	888.81459	[M+NH4]+	C57H108O6
Lipid-B-P-0590	TG(17:0_18:0_18:2)	GL	TG	872.78329	[M+NH4]+	C56H104O6
Lipid-B-P-0591	TG(18:0_18:1_18:1)	GL	TG	886.79894	[M+NH4]+	C57H106O6
Lipid-B-P-0592	TG(16:0_18:1_20:1)	GL	TG	886.79894	[M+NH4]+	C57H106O6
Lipid-B-P-0593	TG(16:1_18:0_20:1)	GL	TG	886.79894	[M+NH4]+	C57H106O6
Lipid-B-P-0651	TG(16:0_18:1_18:2)	GL	TG	856.75199	[M+NH4]+	C55H100O6
Lipid-B-P-0652	TG(16:1_18:1_18:1)	GL	TG	856.75199	[M+NH4]+	C55H100O6
Lipid-B-P-0653	TG(14:0_18:1_20:2)	GL	TG	856.75199	[M+NH4]+	C55H100O6
Lipid-B-P-0654	TG(16:0_18:0_18:3)	GL	TG	856.75199	[M+NH4]+	C55H100O6
Lipid-B-P-0655	TG(17:0_18:1_18:2)	GL	TG	870.76764	[M+NH4]+	C56H102O6
Lipid-B-P-0656	TG(17:1_18:1_18:1)	GL	TG	870.76764	[M+NH4]+	C56H102O6
Lipid-B-P-0657	TG(18:1_18:1_18:1)	GL	TG	884.78329	[M+NH4]+	C57H104O6
Lipid-B-P-0658	TG(18:0_18:1_18:2)	GL	TG	884.78329	[M+NH4]+	C57H104O6
Lipid-B-P-0659	TG(16:0_18:1_20:2)	GL	TG	884.78329	[M+NH4]+	C57H104O6
Lipid-B-P-0660	TG(18:0_18:0_18:3)	GL	TG	884.78329	[M+NH4]+	C57H104O6
Lipid-B-P-0661	TG(16:0_18:2_20:1)	GL	TG	884.78329	[M+NH4]+	C57H104O6
Lipid-B-P-0662	TG(20:0_18:1_18:2)	GL	TG	884.78329	[M+NH4]+	C57H104O6
Lipid-B-P-0663	TG(16:0_18:3_20:0)	GL	TG	884.78329	[M+NH4]+	C57H104O6
Lipid-B-P-0666	TG(18:1_18:2_20:0)	GL	TG	912.81459	[M+NH4]+	C59H108O6
Lipid-B-P-0667	TG(18:1_18:1_20:1)	GL	TG	912.81459	[M+NH4]+	C59H108O6
Lipid-B-P-0668	TG(20:1_18:2_18:0)	GL	TG	912.81459	[M+NH4]+	C59H108O6
Lipid-B-P-0669	TG(16:0_18:3_22:0)	GL	TG	912.81459	[M+NH4]+	C59H108O6
Lipid-B-P-0670	TG(16:0_20:1_20:2)	GL	TG	912.81459	[M+NH4]+	C59H108O6
Lipid-B-P-0672	TG(18:0_18:3_20:0)	GL	TG	912.81459	[M+NH4]+	C59H108O6
Lipid-B-P-0674	TG(18:1_18:2_22:0)	GL	TG	940.84589	[M+NH4]+	C61H112O6
Lipid-B-P-0675	TG(18:1_18:1_22:1)	GL	TG	940.84589	[M+NH4]+	C61H112O6
Lipid-B-P-0677	TG(18:2_20:0_20:1)	GL	TG	940.84589	[M+NH4]+	C61H112O6
Lipid-B-P-0679	TG(18:0_18:2_22:1)	GL	TG	940.84589	[M+NH4]+	C61H112O6
Lipid-B-P-0680	TG(18:0_20:1_20:2)	GL	TG	940.84589	[M+NH4]+	C61H112O6
Lipid-B-P-0681	TG(23:0_18:1_18:2)	GL	TG	954.86154	[M+NH4]+	C62H114O6
Lipid-B-P-0683	TG(18:1_22:0_20:2)	GL	TG	968.87719	[M+NH4]+	C63H116O6
Lipid-B-P-0684	TG(20:1_20:1_20:1)	GL	TG	968.87719	[M+NH4]+	C63H116O6
Lipid-B-P-0650	TG(16:0_17:0_18:3)	GL	TG	842.73634	[M+NH4]+	C54H98O6
Lipid-B-P-0694	TG(16:1_16:1_16:2)	GL	TG	798.67374	[M+NH4]+	C51H90O6
Lipid-B-P-0649	TG(16:1_16:2_19:0)	GL	TG	842.73634	[M+NH4]+	C54H98O6
Lipid-B-P-0646	TG(15:0_18:1_18:2)	GL	TG	842.73634	[M+NH4]+	C54H98O6
Lipid-B-P-0594	TG(16:0_16:1_22:1)	GL	TG	886.79894	[M+NH4]+	C57H106O6
Lipid-B-P-0597	TG(18:0_18:0_18:2)	GL	TG	886.79894	[M+NH4]+	C57H106O6
Lipid-B-P-0602	TG(18:0_18:2_20:0)	GL	TG	914.83024	[M+NH4]+	C59H110O6
Lipid-B-P-0603	TG(16:0_18:1_22:1)	GL	TG	914.83024	[M+NH4]+	C59H110O6
Lipid-B-P-0604	TG(16:0_18:2_22:0)	GL	TG	914.83024	[M+NH4]+	C59H110O6
Lipid-B-P-0606	TG(18:1_18:1_20:0)	GL	TG	914.83024	[M+NH4]+	C59H110O6
Lipid-B-P-0607	TG(18:0_18:0_20:2)	GL	TG	914.83024	[M+NH4]+	C59H110O6
Lipid-B-P-0608	TG(15:0_18:1_24:1)	GL	TG	928.84589	[M+NH4]+	C60H112O6
Lipid-B-P-0609	TG(16:0_23:0_18:2)	GL	TG	928.84589	[M+NH4]+	C60H112O6
Lipid-B-P-0610	TG(22:0_18:1_18:1)	GL	TG	942.86154	[M+NH4]+	C61H114O6
Lipid-B-P-0612	TG(16:0_18:1_24:1)	GL	TG	942.86154	[M+NH4]+	C61H114O6
Lipid-B-P-0613	TG(16:0_24:0_18:2)	GL	TG	942.86154	[M+NH4]+	C61H114O6
Lipid-B-P-0614	TG(18:1_20:0_20:1)	GL	TG	942.86154	[M+NH4]+	C61H114O6
Lipid-B-P-0615	TG(18:2_20:0_20:0)	GL	TG	942.86154	[M+NH4]+	C61H114O6
Lipid-B-P-0616	TG(18:0_20:0_20:2)	GL	TG	942.86154	[M+NH4]+	C61H114O6
Lipid-B-P-0617	TG(18:1_20:0_22:1)	GL	TG	942.86154	[M+NH4]+	C61H114O6
Lipid-B-P-0630	TG(10:0_18:1_18:2)	GL	TG	772.65809	[M+NH4]+	C49H88O6
Lipid-B-P-0635	TG(14:0_16:1_18:2)	GL	TG	800.68939	[M+NH4]+	C51H92O6
Lipid-B-P-0636	TG(14:0_16:0_18:3)	GL	TG	800.68939	[M+NH4]+	C51H92O6
Lipid-B-P-0638	TG(16:0_16:1_16:2)	GL	TG	800.68939	[M+NH4]+	C51H92O6
Lipid-B-P-0639	TG(13:0_18:1_18:2)	GL	TG	814.70504	[M+NH4]+	C52H94O6
Lipid-B-P-0640	TG(16:0_15:1_18:2)	GL	TG	814.70504	[M+NH4]+	C52H94O6
Lipid-B-P-0641	TG(16:1_16:1_18:1)	GL	TG	828.72069	[M+NH4]+	C53H96O6
Lipid-B-P-0642	TG(16:0_16:1_18:2)	GL	TG	828.72069	[M+NH4]+	C53H96O6
Lipid-B-P-0643	TG(16:0_16:2_18:1)	GL	TG	828.72069	[M+NH4]+	C53H96O6
Lipid-B-P-0644	TG(16:0_16:0_18:3)	GL	TG	828.72069	[M+NH4]+	C53H96O6
Lipid-B-P-0645	TG(14:0_18:1_18:2)	GL	TG	828.72069	[M+NH4]+	C53H96O6
Lipid-B-P-0647	TG(16:0_17:1_18:2)	GL	TG	842.73634	[M+NH4]+	C54H98O6
Lipid-B-P-0575	TG(16:0_16:1_17:1)	GL	TG	816.72069	[M+NH4]+	C52H96O6
